# Supplementary material for: Panel Sequencing of Primary Cutaneous B-Cell Lymphoma
Source: Cancers (Basel). 2022 Oct 27;14(21):5274. doi: 10.3390/cancers14215274 (PMC9654082; doi:10.3390/cancers14215274)
Supplement: Supplementary file 1 [file cancers-14-05274-s001.zip]

Archive with 1 entries (1 files):
- cancers-1895721-supplementary.xlsx
