# Supplementary material for: Panel Sequencing of Primary Cutaneous B-Cell Lymphoma
Source: Cancers (Basel). 2022 Oct 27;14(21):5274. doi: 10.3390/cancers14215274 (PMC9654082; doi:10.3390/cancers14215274)
Supplement: Supplementary file 1 [file cancers-14-05274-s001.zip › cancers-1895721-supplementary.xlsx]

## Sheet: Supplementary Table S1
Supplementary Table S1: Somatic variants detected by hybridization-based panel sequencing and biological impact
PID	Pat. ID	Chr	Start	End	Ref	Alt	Func.refGene	Gene.refGene	GeneDetail.refGene	ExonicFunc.refGene	AAChange.refGene	DP_Tumor	AD_Ref_Tumor	AD_Alt_Tumor	Alt_Tumor [%]	DP_Control	AD_Ref_Control	AD_Alt_Control	Alt_Control [%]	ClinVar	cbioportal
MK008T_vs_MK008B	1	chr4	106193931	106193931	C	T	exonic	TET2	.	stopgain	TET2:NM_001127208.2:exon10:c.4393C>T:p.R1465X	540	495	45	8.3	504	503	1	0.2	na	likely oncogenic
MK010T_vs_MK010B	2	chr10	90773124	90773124	G	A	exonic	FAS	.	nonsynonymous SNV	FAS:NM_152871.4:exon7:c.613G>A:p.D205N	176	171	5	2.8	194	194	0	0	na	likely oncogenic
MK015T_vs_MK015B	3	chr1	2489258	2489258	C	T	exonic	TNFRSF14	.	nonsynonymous SNV	TNFRSF14:NM_003820.3:exon2:c.163C>T:p.P55S	179	149	30	16.8	295	295	0	0	na	unknown oncogenic effect
MK015T_vs_MK015B	3	chr1	2492155	2492155	T	A	splicing	TNFRSF14	NM_003820:exon5:c.551+2T>A;NM_001297605:exon5:c.551+2T>A	.	.	197	147	50	25.4	251	250	1	0.4	na	likely oncogenic
MK015T_vs_MK015B	3	chr10	90762953	90762953	T	A	splicing	FAS	NM_152871:exon2:c.196+2T>A;NM_152872:exon2:c.196+2T>A;NM_000043:exon2:c.196+2T>A;NM_001320619:exon2:c.196+2T>A	.	.	346	241	105	30.3	606	606	0	0	na	likely oncogenic
MK015T_vs_MK015B	3	chr2	48040376	48040376	G	A	exonic	FBXO11	.	stopgain	FBXO11:NM_001190274.1:exon18:c.2224C>T:p.R742X	458	356	102	22.3	524	524	0	0	likely pathogenic	likely oncogenic
MK015T_vs_MK015B	3	chr2	242794952	242794952	C	T	exonic	PDCD1	.	nonsynonymous SNV	PDCD1:NM_005018.3:exon2:c.257G>A:p.R86H	131	91	40	30.5	248	248	0	0	na	unknown oncogenic effect
MK015T	3	chr6	138192649	138192649	-	A	exonic	TNFAIP3	.	frameshift insertion	TNFAIP3:NM_006290.4:exon2:c.289dupA:p.T97Nfs*4	146	79	67	45.9	527	527	0	0	na	na
MK027T_vs_MK027B	4	chr12	57498330	57498330	C	T	exonic	STAT6	.	nonsynonymous SNV	STAT6:NM_003153.5:exon11:c.1129G>A:p.E377K	409	397	12	2.9	404	403	1	0.2	na	unknown oncogenic effect
MK027T	4	chr1	2492096	2492096	-	C	exonic	TNFRSF14	.	frameshift insertion	TNFRSF14:NM_003820.3:exon5:c.500dupC:p.T169Dfs*65	356	326	30	8.4	136	136	0	0	na	likely oncogenic
MK033T_vs_MK033B	5	chr1	2489823	2489824	GT	'-'	exonic	TNFRSF14	.	frameshift deletion	TNFRSF14:NM_003820.3:exon3:c.225_226del:p.C75*	710	547	163	23	569	569	0	0	na	na
MK033T_vs_MK033B	5	chr16	3786766	3786766	T	C	exonic	CREBBP	.	nonsynonymous SNV	CREBBP:NM_001079846.1:exon26:c.4331A>G:p.Y1444C	846	675	171	20.2	911	911	0	0	likely pathogenic	likely oncogenic
MK033T_vs_MK033B	5	chr16	3795277	3795277	C	T	splicing	CREBBP	NM_004380:exon22:c.3914+1G>A;NM_001079846:exon21:c.3800+1G>A	.	.	71	51	20	28.2	60	60	0	0	pathogenic	likely oncogenic
MK033T_vs_MK033B	5	chr17	7577548	7577548	C	T	exonic	TP53	.	nonsynonymous SNV	TP53:NM_001126115.1:exon3:c.337G>A:p.G113S	775	636	139	17.9	816	816	0	0	pathogenic	oncogenic
MK041T_vs_MK041B	6	chr16	3788653	3788653	A	G	exonic	CREBBP	.	nonsynonymous SNV	CREBBP:NM_001079846.1:exon25:c.4187T>C:p.L1396P	266	237	29	10.9	364	364	0	0	na	na
MK041T_vs_MK041B	6	chr17	7578556	7578556	T	G	splicing	TP53	NM_001276761:exon5:c.259-2A>C;NM_001276760:exon5:c.259-2A>C;NM_001276696:exon5:c.259-2A>C;NM_001276695:exon5:c.259-2A>C;NM_000546:exon5:c.376-2A>C;NM_001126112:exon5:c.376-2A>C;NM_001126113:exon5:c.376-2A>C;NM_001126114:exon5:c.376-2A>C;NM_001126118:exon4:c.259-2A>C	.	.	710	694	16	2.3	890	889	1	0.1	not provided	likely oncogenic
MK041T	6	chr16	3807363	3807363	-	G	exonic	CREBBP	.	frameshift insertion	CREBBP:NM_001079846.1:exon18:c.3509dupC:p.Q1171Tfs*25	489	478	11	2.2	780	780	0	0	pathogenic/ikely pathogenic​	likely oncogenic
MK041T_vs_MK041B	6	chr6	37138960	37138960	C	G	exonic	PIM1	.	nonsynonymous SNV	PIM1:NM_001243186.2:exon4:c.573C>G:p.F191L	423	405	18	4.3	436	436	0	0	na	na
MK112T1	8	chr12	49440195	49440195	A	T	exonic	KMT2D	.	stopgain	KMT2D:NM_003482.3:exon16:c.4431T>A:p.C1477X	309	288	21	6.8	na	na	na	na	na	na
MK112T1	8	chr12	57496662	57496662	C	G	exonic	STAT6	.	nonsynonymous SNV	STAT6:NM_003153.5:exon12:c.1255G>C:p.D419H	237	226	11	4.6	na	na	na	na	na	unknown oncogenic effect
MK113T1	9	chr12	57496661	57496661	T	C	exonic	STAT6	.	nonsynonymous SNV	STAT6:NM_003153.5:exon12:c.1256A>G:p.D419G	550	530	20	3.6	na	na	na	na	na	unknown oncogenic effect
MK113T1	9	chr16	3789628	3789628	C	T	exonic	CREBBP	.	nonsynonymous SNV	CREBBP:NM_001079846.1:exon24:c.4117G>A:p.G1373R	238	212	26	10.9	na	na	na	na	na	unknown oncogenic effect
MK113T1	9	chr18	60985363	60985363	C	G	exonic	BCL2	.	nonsynonymous SNV	BCL2:NM_000633.2:exon2:c.537G>C:p.E179D	319	291	28	8.8	na	na	na	na	na	na
MK113T1	9	chr18	60985546	60985546	C	A	exonic	BCL2	.	nonsynonymous SNV	BCL2:NM_000633.2:exon2:c.354G>T:p.Q118H	131	118	13	9.9	na	na	na	na	na	unknown oncogenic effect
MK113T1	9	chr6	37139193	37139193	A	G	exonic	PIM1	.	nonsynonymous SNV	PIM1:NM_001243186.2:exon4:c.806A>G:p.N269S	272	258	14	5.1	na	na	na	na	na	na
MK116T1	11	chr12	57496654	57496654	A	C	exonic	STAT6	.	nonsynonymous SNV	STAT6:NM_003153.5:exon12:c.1263T>G:p.N421K	201	179	22	10.9	na	na	na	na	na	unknown oncogenic effect
MK116T1	11	chr16	3781464	3781464	A	-	exonic	CREBBP	.	frameshift deletion	CREBBP:NM_001079846.1:exon29:c.4787delT:p.V1596Gfs*110	276	217	59	21.4	na	na	na	na	na	na
MK116T1	11	chr19	17953124	17953126	CCT	-	exonic	JAK3	NM_000215.3:exon6:c.860_861+1del	.	.	41	24	17	41.5	na	na	na	na	na	na
MK116T1	11	chr4	55604638	55604638	C	T	exonic	KIT	.	nonsynonymous SNV	KIT:NM_000222.2:exon21:c.2846C>T:p.P949L	328	276	52	15.9	na	na	na	na	uncertain significance​	na
MK117T1	12	chr1	2489252	2489252	T	G	exonic	TNFRSF14	.	nonsynonymous SNV	TNFRSF14:NM_003820.3:exon2:c.157T>G:p.C53G	214	189	25	11.7	na	na	na	na	na	na
MK117T1	12	chr22	41554503	41554503	A	T	exonic	EP300	.	nonsynonymous SNV	EP300:NM_001429.4:exon19:c.3589A>T:p.R1197W	322	289	33	10.2	na	na	na	na	likely pathogenic​	unknown oncogenic effect
MK117T1	12	chr6	138198350	138198350	C	T	exonic	TNFAIP3	.	stopgain	TNFAIP3:NM_006290.4:exon6:c.943C>T:p.Q315X	383	340	43	11.2	na	na	na	na	na	na

## Sheet: Supplementary Table S2
Supplementary Table S2: Read statistics of hybridization-based panel sequencing
PID	PID	Material	total_reads	trimmed_reads	trimmed_reads [%]	mean	%_bases_above_10	%_bases_above_25	%_bases_above_50	%_bases_above_100
MK008B	1	blood	1570279	1477566	94.1	549.93	95.5	94.8	93.3	90.2
MK008T	1	fresh frozen	1856707	1746721	94.08	614.18	96.3	95.5	94.3	91.7
MK010B	2	blood	2010368	1903342	94.68	558.02	96.3	95.4	93.9	90.9
MK010T	2	fresh frozen	1439848	1338716	92.98	401.39	95.4	94	92.2	87.1
MK015B	3	blood	1749911	1608491	91.92	493.16	96.5	95.2	93.8	90.2
MK015T	3	fresh frozen	1775190	1389478	78.27	294.34	95.6	94	91.3	83.6
MK027B	4	blood	1376675	1290567	93.75	629.03	96.4	95.8	94.7	91.8
MK027T	4	fresh frozen	2233572	1822481	81.59	659.05	96.6	95.9	94.8	91.7
MK033B	5	blood	1521401	1401308	92.11	462.38	90.3	89.2	87.8	84.5
MK033T	5	fresh frozen	1842351	1725574	93.66	553.12	96.2	95.3	93.8	90.6
MK041B	6	blood	2141936	1947888	90.94	622.64	96.8	96	94.8	92.2
MK041T	6	fresh frozen	1557655	1404007	90.14	511.47	96.6	95.4	94.1	90
MK076B	7	blood	2684392	2600753	96.88	601.03	96.7	95.8	93.8	88.2
MK076T	7	fresh frozen	2391333	2320557	97.04	603.86	96.4	95.3	93.1	87.8
MK112T1	8	fresh frozen	3957628	3863792	97.63	768.43	97	96.5	95.5	93.3
MK113T1	9	fresh frozen	3571204	3483651	97.55	566.23	96.4	95.9	94.4	91.2
MK115T1	10	fresh frozen	3166105	3088698	97.56	241.98	95.5	94.2	91.6	82.9
MK116T1	11	fresh frozen	3341343	3252204	97.33	386.45	96.2	95	93.4	88.9
MK117T1	12	fresh frozen	3165384	3082453	97.38	403.59	96.3	95.6	93.9	90.3

## Sheet: Supplementary Table S3
Supplementary Table S3: Gene list for hybridization-based panel sequencing.
	BCL2
	CARD11
	CCR4
	CD79B
	CDKN2A
	CREBBP
	DNMT3A
	EP300
	EZH2
	FAS
	FBXO11
	FYN
	IDH2
	JAK1
	JAK3
	KDM1A
	KIT
	KMT2D
	KRAS
	MYC
	MYD88
	NOTCH1
	NOTCH2
	NRAS
	PAX5
	PDCD1
	PIM1
	PLCG1
	PRDM1
	RELB
	RHOA
	RHOH
	STAT3
	STAT5A
	STAT5B
	STAT6
	TET2
	TNFAIP3
	TNFRSF14
	TP53
